# Supplementary material for: Salicylic Acid in Root Growth and Development
Source: Int J Mol Sci. 2022 Feb 17;23(4):2228. doi: 10.3390/ijms23042228 (PMC8875895; doi:10.3390/ijms23042228)
Supplement: Supplementary file 1 [file ijms-23-02228-s001.zip]

Archive with 3 entries (3 files):
- Bagautdinova_TableS1.xlsx
- Bagautdinova_TableS2.xlsx
- Bagautdinova_TableS3.xlsx
