# Supplementary material for: Salicylic Acid in Root Growth and Development
Source: Int J Mol Sci. 2022 Feb 17;23(4):2228. doi: 10.3390/ijms23042228 (PMC8875895; doi:10.3390/ijms23042228)
Supplement: Supplementary file 1 [file ijms-23-02228-s001.zip › Bagautdinova_TableS1.xlsx]

## Sheet: Annotation
Bagautdinova Z.Z., Omelyanchuk N., Tyapkin A.V., Kovrizhnykh V.V., Lavrekha V.V., and Zemlyanskaya E.V.
Salicylic acid in root growth and development
Supplementary Table S1. Genes, involved in SA metabolism and signaling mentioned in this review
Table contains the following data on genes mentioned in the review
AGI code	TAIR ID, accession number
Name	Gene Name
Short name	Gene short name
Synonims	Synonims for gene name
Function	Function of the protein encoded by the gene
SA process	The SA related process, in which the gene product participates
references	Reference to the paper which links the gene to the SA process

## Sheet: Sheet1
AGI code	Name	Short name	Synonims	Function	SA process	References
At1g11790	arogenate dehydratase 1	ADT1	PDT1, prephenate hydrotase 1	converts arogenate into phentlalanine and have prephenate dehydratase activity towards prephenate in vitro	SA biosynthesis	Cho, M. H., Corea, O. R., Yang, H., Bedgar, D. L., Laskar, D. D., Anterola, A. M., .Moog-Anterola, F.A., Hood, R.L., Kohalmi, S.E., Bernards, M.A., Kang, C.H., Davin, L.B. and Lewis, N. G. (2007). Phenylalanine biosynthesis in Arabidopsis thaliana: identification and characterization of arogenate dehydratases. Journal of Biological Chemistry, 282(42), 30827-30835.
At3g07630	arogenate dehydratase 2	ADT2	PDT2, prephenate hydrotase 2	converts arogenate into phentlalanine and have prephenate dehydratase activity towards prephenate in vitro	SA biosynthesis	Cho, M. H., Corea, O. R., Yang, H., Bedgar, D. L., Laskar, D. D., Anterola, A. M., .Moog-Anterola, F.A., Hood, R.L., Kohalmi, S.E., Bernards, M.A., Kang, C.H., Davin, L.B. and Lewis, N. G. (2007). Phenylalanine biosynthesis in Arabidopsis thaliana: identification and characterization of arogenate dehydratases. Journal of Biological Chemistry, 282(42), 30827-30835.
At2g27820	arogenate dehydratase 3	ADT3		converts arogenate into phentlalanine	SA biosynthesis	Cho, M. H., Corea, O. R., Yang, H., Bedgar, D. L., Laskar, D. D., Anterola, A. M., .Moog-Anterola, F.A., Hood, R.L., Kohalmi, S.E., Bernards, M.A., Kang, C.H., Davin, L.B. and Lewis, N. G. (2007). Phenylalanine biosynthesis in Arabidopsis thaliana: identification and characterization of arogenate dehydratases. Journal of Biological Chemistry, 282(42), 30827-30835.
At3g44720	arogenate dehydratase 4	ADT4		converts arogenate into phentlalanine	SA biosynthesis	Cho, M. H., Corea, O. R., Yang, H., Bedgar, D. L., Laskar, D. D., Anterola, A. M., .Moog-Anterola, F.A., Hood, R.L., Kohalmi, S.E., Bernards, M.A., Kang, C.H., Davin, L.B. and Lewis, N. G. (2007). Phenylalanine biosynthesis in Arabidopsis thaliana: identification and characterization of arogenate dehydratases. Journal of Biological Chemistry, 282(42), 30827-30835.
At5g22630	arogenate dehydratase 5	ADT5		converts arogenate into phentlalanine	SA biosynthesis	Cho, M. H., Corea, O. R., Yang, H., Bedgar, D. L., Laskar, D. D., Anterola, A. M., .Moog-Anterola, F.A., Hood, R.L., Kohalmi, S.E., Bernards, M.A., Kang, C.H., Davin, L.B. and Lewis, N. G. (2007). Phenylalanine biosynthesis in Arabidopsis thaliana: identification and characterization of arogenate dehydratases. Journal of Biological Chemistry, 282(42), 30827-30835.
At1g08250	arogenate dehydratase 6	ADT6	PDT6, prephenate hydrotase 6	converts arogenate into phentlalanine and have prephenate dehydratase activity towards prephenate in vitro	SA biosynthesis	Cho, M. H., Corea, O. R., Yang, H., Bedgar, D. L., Laskar, D. D., Anterola, A. M., .Moog-Anterola, F.A., Hood, R.L., Kohalmi, S.E., Bernards, M.A., Kang, C.H., Davin, L.B. and Lewis, N. G. (2007). Phenylalanine biosynthesis in Arabidopsis thaliana: identification and characterization of arogenate dehydratases. Journal of Biological Chemistry, 282(42), 30827-30835.
AT4G29010	ABNORMAL INFLORESCENCE MERISTEM 1	AIM1		Peroxisomal fatty acid beta-oxidation multifunctional protein	SA biosynthesis	Bussell, J. D., Reichelt, M., Wiszniewski, A. A., Gershenzon, J., & Smith, S. M. (2014). Peroxisomal ATP-binding cassette transporter COMATOSE and the multifunctional protein abnormal INFLORESCENCE MERISTEM are required for the production of benzoylated etabolites in Arabidopsis seeds. Plant Physiol, 164(1), 48-54. doi:10.1104/pp.113.229807
At5g10870	chorismate mutase 2	CM2		isochorismate pyruvate lyase (IPL)	SA biosynthesis	Yu, J., Gao, J., Wang, X. Y., Wei, Q., Yang, L. F., Qiu, K., & Kuai, B. K. (2010). The pathway and regulation of salicylic acid biosynthesis in probenazole-treated Arabidopsis. Journal of Plant Biology, 53(6), 417-424.
AT5G13320	AVRPPHB SUSCEPTIBLE 3	PBS3	GH3.12, WIN3, GDG1	4-substituted benzoates-glutamate ligase	SA biosynthesis	Torrens-Spence, M.P.; Bobokalonova, A.; Carballo, V.; Glinkerman, C.M.; Pluskal, T.; Shen, A.; Weng, J.-K. PBS3 and EPS1 Complete Salicylic Acid Biosynthesis from Isochorismate in Arabidopsis. Mol. Plant 2019, 12, 1577–1586
AT4G39030	ENHANCED DISEASE SUSCEPTIBILITY 5	EDS5,SID1	MATE protein 47, IAP1, SCORD3, DTX47	SA export from the chloroplast to the cytoplasm	SA biosynthesis	Rekhter, D., Lüdke, D., Ding, Y., Feussner, K., Zienkiewicz, K., Lipka, V., Wiermer, M., Zhang, Y., Feussner, I. (2019). Isochorismate-derived biosynthesis of the plant stress hormone salicylic acid. Science, 365(6452), 498-502.
AT5G67160	ENHANCED PSEUDOMONAS SUSCEPTIBILITY 1	EPS1		BAHD acyltransferase superfamily	SA biosynthesis	Torrens-Spence, M.P.; Bobokalonova, A.; Carballo, V.; Glinkerman, C.M.; Pluskal, T.; Shen, A.; Weng, J.-K. PBS3 and EPS1 Complete Salicylic Acid Biosynthesis from Isochorismate in Arabidopsis. Mol. Plant 2019, 12, 1577–1586
AT1G74710	isochorismate synthase 1, chloroplastic	ICS1/SID2	EDS16, SID2	Isochorismate Synthase 1	SA biosynthesis	Macaulay, K. M., Heath, G. A., Ciulli, A., Murphy, A. M., Abell, C., Carr, J. P., & Smith, A. G. (2017). The biochemical properties of the two Arabidopsis thaliana isochorismate synthases. Biochem J, 474(10), 1579-1590. doi:10.1042/BCJ20161069
AT1G18870	isochorismate synthase 2, chloroplastic	ICS2		Isochorismate Synthase 2	SA biosynthesis	Macaulay, K. M., Heath, G. A., Ciulli, A., Murphy, A. M., Abell, C., Carr, J. P., & Smith, A. G. (2017). The biochemical properties of the two Arabidopsis thaliana isochorismate synthases. Biochem J, 474(10), 1579-1590. doi:10.1042/BCJ20161069
AT2G37040	Phenylalanine ammonia-lyase 1	PAL1		phenylalanine ammonia-lyase 1	SA biosynthesis	Cochrane, F. C., Davin, L. B., & Lewis, N. G. (2004). The Arabidopsis phenylalanine ammonia lyase gene family: kinetic characterization of the four PAL isoforms. Phytochemistry, 65(11), 1557-1564. doi:10.1016/j.phytochem.2004.05.006 [2] Huang, J., Gu, M., Lai, Z., Fan, B., Shi, K., Zhou, Y. H., . . . Chen, Z. (2010). Functional analysis of the Arabidopsis PAL gene family in plant growth, developm…
AT3G53260	Phenylalanine ammonia-lyase 2	PAL2		phenylalanine ammonia-lyase 2	SA biosynthesis	Cochrane, F. C., Davin, L. B., & Lewis, N. G. (2004). The Arabidopsis phenylalanine ammonia lyase gene family: kinetic characterization of the four PAL isoforms. Phytochemistry, 65(11), 1557-1564. doi:10.1016/j.phytochem.2004.05.006 [2] Huang, J., Gu, M., Lai, Z., Fan, B., Shi, K., Zhou, Y. H., . . . Chen, Z. (2010). Functional analysis of the Arabidopsis PAL gene family in plant growth, developm…
AT5G04230	Phenylalanine ammonia-lyase 3	PAL3		phenylalanine ammonia-lyase 3	SA biosynthesis	Cochrane, F. C., Davin, L. B., & Lewis, N. G. (2004). The Arabidopsis phenylalanine ammonia lyase gene family: kinetic characterization of the four PAL isoforms. Phytochemistry, 65(11), 1557-1564. doi:10.1016/j.phytochem.2004.05.006 [2] Huang, J., Gu, M., Lai, Z., Fan, B., Shi, K., Zhou, Y. H., . . . Chen, Z. (2010). Functional analysis of the Arabidopsis PAL gene family in plant growth, developm…
AT3G10340	Phenylalanine ammonia-lyase 4	PAL4		phenylalanine ammonia-lyase 4	SA biosynthesis	Cochrane, F. C., Davin, L. B., & Lewis, N. G. (2004). The Arabidopsis phenylalanine ammonia lyase gene family: kinetic characterization of the four PAL isoforms. Phytochemistry, 65(11), 1557-1564. doi:10.1016/j.phytochem.2004.05.006 [2] Huang, J., Gu, M., Lai, Z., Fan, B., Shi, K., Zhou, Y. H., . . . Chen, Z. (2010). Functional analysis of the Arabidopsis PAL gene family in plant growth, developm…
At2g22250	prephenate aminotransferase	PPA-AT	MEE17	Prephenate is converted by plant prephenate aminotransferases (PPA-ATs) into arogenate	SA biosynthesis	Maeda, H., Yoo, H., & Dudareva, N. (2011). Prephenate aminotransferase directs plant phenylalanine biosynthesis via arogenate. Nature chemical biology, 7(1), 19-21.
AT5G03280	ETHYLENE INSENSITIVE 2	EIN2		NRAMP metal ion transporter	SA functions	Zhang, Y., He, Q., Zhao, S., Huang, L., & Hao, L. (2014). Arabidopsis ein2-1 and npr1-1 response to Al stress. Bulletin of environmental contamination and toxicology, 93(1), 78-83.
At5g53970	tyrosine aminotransferase 7	TAT7	TAT1; PPY-AT	phenylpyruvate aminotransferase	SA biosynthesis	Yoo, H., Widhalm, J. R., Qian, Y., Maeda, H., Cooper, B. R., Jannasch, A. S., Gonda I., Lewinsohn E., Rhodes D. & Dudareva, N. (2013). An alternative pathway contributes to phenylalanine biosynthesis in plants via a cytosolic tyrosine: phenylpyruvate aminotransferase. Nature communications, 4(1), 1-11.
AT3G11480	salicylate/benzoate carboxyl methyltransferase	BSMT1		benzoic acid/salicylic acid carboxyl methyltransferase 1	SA conjugation	Chen, F., D'Auria, J. C., Tholl, D., Ross, J. R., Gershenzon, J., Noel, J. P., & Pichersky, E. (2003). An Arabidopsis thaliana gene for methylsalicylate biosynthesis, identified by a biochemical genomics approach, has a role in defense. Plant J, 36(5), 577-588.
AT4G27260	GRETCHEN HAGEN 3.5	GH3.5/WES1	AtGH3.5	Indole-3-acetic acid-amido synthetase GH3.5	SA conjugation	Westfall, C. S., Sherp, A. M., Zubieta, C., Alvarez, S., Schraft, E., Marcellin, R., . . . Jez, J. M. (2016). Arabidopsis thaliana GH3.5 acyl acid amido synthetase mediates metabolic crosstalk in auxin and salicylic acid homeostasis. Proc Natl Acad Sci U S A, 113(48), 13917-13922. doi:10.1073/pnas.1612635113 [2] Chen, Y., Shen, H., Wang, M., Li, Q., & He, Z. (2013). Salicyloyl-aspartate synthesiz…
AT2G43840	UDP-glycosyltransferase 74F1	UGT74F1		Flavonol 7-O-beta-glucosyltransferase UGT74F1	SA conjugation	Lim, E. K., Doucet, C. J., Li, Y., Elias, L., Worrall, D., Spencer, S. P., Ross J. & Bowles, D. J. (2002). The activity of Arabidopsisglycosyltransferases toward salicylic acid, 4-hydroxybenzoic acid, and other benzoates. Journal of Biological Chemistry, 277(1), 586-592.
AT2G43820	UDP-glycosyltransferase 74F2	UGT74F2/SGT1	GT, SAGT1	UDP-glucosyltransferases 74F2/salicylic acid glucosyltransferase 1	SA conjugation	Lim, E. K., Doucet, C. J., Li, Y., Elias, L., Worrall, D., Spencer, S. P., Ross J. & Bowles, D. J. (2002). The activity of Arabidopsisglycosyltransferases toward salicylic acid, 4-hydroxybenzoic acid, and other benzoates. Journal of Biological Chemistry, 277(1), 586-592.
AT4G10500	DMR6-LIKE OXYGENASE 1	DLO1	S3H	SA 3-hydroxylase	SA degradation	Zhang, K., Halitschke, R., Yin, C., Liu, C. J., & Gan, S. S. (2013). Salicylic acid 3-hydroxylase regulates Arabidopsis leaf longevity by mediating salicylic acid catabolism. Proceedings of the National Academy of Sciences, 110(36), 14807-14812.
AT5G24530	DOWNY MILDEW RESISTANT 6	DMR6	S5H	SA 5-hydroxylase	SA degradation	Zhang, Y., Zhao, L., Zhao, J., Li, Y., Wang, J., Guo, R., ... & Zhang, K. (2017). S5H/DMR6 encodes a salicylic acid 5-hydroxylase that fine-tunes salicylic acid homeostasis. Plant Physiology, 175(3), 1082-1093.
AT4G10490	DMR6-LIKE OXYGENASE 1	DLO2	S3H	SA 3-hydroxylase	SA degradation	Zeilmaker, T., Ludwig, N. R., Elberse, J., Seidl, M. F., Berke, L., Van Doorn, A., ... & Van den Ackerveken, G. (2015). DOWNY MILDEW RESISTANT 6 and DMR 6‐LIKE OXYGENASE 1 are partially redundant but distinct suppressors of immunity in Arabidopsis. The Plant Journal, 81(2), 210-222.
AT1G64280	NONEXPRESSER OF PR GENES 1	NPR1,SAI1,NIM1		Ankyrin repeat family protein / BTB/POZ domain-containing protein	SA signalling	Cao, H., Bowling, S. A., Gordon, A. S., & Dong, X. (1994). Characterization of an Arabidopsis Mutant That Is Nonresponsive to Inducers of Systemic Acquired Resistance. Plant Cell, 6(11), 1583-1592. doi:10.1105/tpc.6.11.1583 [2] Dong, X. (2004). NPR1, all things
AT5G45110	NONEXPRESSER OF PR GENES 3	NPR3		Ankyrin repeat family protein / BTB/POZ domain-containing protein	SA signalling	Ding, Y., Sun, T., Ao, K., Peng, Y., Zhang, Y., Li, X., & Zhang, Y. (2018). Opposite Roles of Salicylic Acid Receptors NPR1 and NPR3/NPR4 in Transcriptional Regulation of Plant Immunity. Cell, 173(6), 1454-1467 e1415.
AT4G19660	NONEXPRESSER OF PR GENES 4	NPR4		Ankyrin repeat family protein / BTB/POZ domain-containing protein	SA signalling	Ding, Y., Sun, T., Ao, K., Peng, Y., Zhang, Y., Li, X., & Zhang, Y. (2018). Opposite Roles of Salicylic Acid Receptors NPR1 and NPR3/NPR4 in Transcriptional Regulation of Plant Immunity. Cell, 173(6), 1454-1467 e1415.
AT2G14610	PATHOGENESIS-RELATED PROTEIN 1	PR1	CAPE9		SA marker	Nawrath, C., & Metraux, J. P. (1999). Salicylic acid induction-deficient mutants of Arabidopsis express PR-2 and PR-5 and accumulate high levels of camalexin after pathogen inoculation. Plant Cell, 11(8), 1393-1404. doi:10.1105/tpc.11.8.1393 [2] Ali, S., Ganai, B. A., Kamili, A. N., Bhat, A. A., Mir, Z. A., Bhat, J. A., . . . Grover, A. (2018). Pathogenesis-related proteins and peptides as promis…
AT3G57260	PATHOGENESIS-RELATED PROTEIN 2	PR2	BGL2	Glucan endo-1,3-beta-glucosidase, acidic isoform	SA marker	Nawrath, C., & Metraux, J. P. (1999). Salicylic acid induction-deficient mutants of Arabidopsis express PR-2 and PR-5 and accumulate high levels of camalexin after pathogen inoculation. Plant Cell, 11(8), 1393-1404. doi:10.1105/tpc.11.8.1393 [2] Zavaliev, R., Levy, A., Gera, A., & Epel, B. L. (2013). Subcellular dynamics and role of Arabidopsis beta-1,3-glucanases in cell-to-cell movement of toba…
AT5G64930	CONSTITUTIVE EXPRESSER OF PATHOGENESIS-RELATED GENES 5	CPR5	HYS1, OLD1	nucleoporin	suppressor of SA functions	Meng, Z., Ruberti, C., Gong, Z., & Brandizzi, F. (2017). CPR 5 modulates salicylic acid and the unfolded protein response to manage tradeoffs between plant growth and stress responses. The Plant Journal, 89(3), 486-501.
At2g17520	INOSITOL REQUIRING 1-2	IRE1a	IRE1-2	ribonuclease	SA functions (UPR)	Meng, Z., Ruberti, C., Gong, Z., & Brandizzi, F. (2017). CPR 5 modulates salicylic acid and the unfolded protein response to manage tradeoffs between plant growth and stress responses. The Plant Journal, 89(3), 486-501.
AT5G24360	INOSITOL REQUIRING 1-1	IRE1b	IRE1-1	ribonuclease	SA functions (UPR)	Meng, Z., Ruberti, C., Gong, Z., & Brandizzi, F. (2017). CPR 5 modulates salicylic acid and the unfolded protein response to manage tradeoffs between plant growth and stress responses. The Plant Journal, 89(3), 486-501.
AT1G42990	BASIC REGION/LEUCINE ZIPPER MOTIF 60	bZIP60		transcription factor	SA functions (UPR)	Meng, Z., Ruberti, C., Gong, Z., & Brandizzi, F. (2017). CPR 5 modulates salicylic acid and the unfolded protein response to manage tradeoffs between plant growth and stress responses. The Plant Journal, 89(3), 486-501.
AT1G25490	phosphoprotein phosphatase 2A regulatory subunit A1	PP2AA1	RCN1; REGA; ATB BETA BETA	phosphatase subunit	SA functions	Tan, S., Abas, M., Verstraeten, I., Glanc, M., Molnár, G., Hajný, J., Lasak P., Petrik I., Russinova E., Petrasek J., Novak O., Pospisil J. & Friml, J. (2020). Salicylic acid targets protein phosphatase 2A to attenuate growth in plants. Current Biology, 30(3), 381-395.
AT3G25800	phosphoprotein phosphatase 2A regulatory subunit A2	PP2AA2	PDF1 PR65	phosphatase subunit	SA functions	Tan, S., Abas, M., Verstraeten, I., Glanc, M., Molnár, G., Hajný, J., Lasak P., Petrik I., Russinova E., Petrasek J., Novak O., Pospisil J. & Friml, J. (2020). Salicylic acid targets protein phosphatase 2A to attenuate growth in plants. Current Biology, 30(3), 381-395.
AT1G13320	phosphoprotein phosphatase 2A regulatory subunit A3	PP2AA3		phosphatase subunit	SA functions	Tan, S., Abas, M., Verstraeten, I., Glanc, M., Molnár, G., Hajný, J., Lasak P., Petrik I., Russinova E., Petrasek J., Novak O., Pospisil J. & Friml, J. (2020). Salicylic acid targets protein phosphatase 2A to attenuate growth in plants. Current Biology, 30(3), 381-395.
AT3G58500	phosphoprotein phosphatase 2A regulatory subunit C3	PP2AC3	PP2A-4	phosphatase subunit	SA functions	Tan, S., Abas, M., Verstraeten, I., Glanc, M., Molnár, G., Hajný, J., Lasak P., Petrik I., Russinova E., Petrasek J., Novak O., Pospisil J. & Friml, J. (2020). Salicylic acid targets protein phosphatase 2A to attenuate growth in plants. Current Biology, 30(3), 381-395.
AT2G42500	phosphoprotein phosphatase 2A regulatory subunit C4	PP2AC4	PP2A-3	phosphatase subunit	SA functions	Tan, S., Abas, M., Verstraeten, I., Glanc, M., Molnár, G., Hajný, J., Lasak P., Petrik I., Russinova E., Petrasek J., Novak O., Pospisil J. & Friml, J. (2020). Salicylic acid targets protein phosphatase 2A to attenuate growth in plants. Current Biology, 30(3), 381-395.
AT5G15410	DEFENCE NO DEATH 1	DND1	CNGC2	Cyclic nucleotide-regulated ion channel	Supressor of SA accumulation	Clough SJ, Fengler KA, Yu IC, Lippok B, Smith RK Jr, Bent AF. The Arabidopsis dnd1 "defense, no death" gene encodes a mutated cyclic nucleotide-gated ion channel. Proc Natl Acad Sci U S A. 2000 Aug 1;97(16):9323-8.
AT5G54250	DEFENCE NO DEATH 2	DND2	CNGC4, HLM1	Cyclic nucleotide-regulated ion channel	Supressor of SA accumulation	Jurkowski, G. I., Smith Jr, R. K., Yu, I. C., Ham, J. H., Sharma, S. B., Klessig, D. F., ... & Bent, A. F. (2004). Arabidopsis DND2, a second cyclic nucleotide-gated ion channel gene for which mutation causes the “defense, no death” phenotype. Molecular Plant-Microbe Interactions, 17(5), 511-520.
AT5G64070	phosphatidylinositol 4-OH kinase beta1	PI4KIIIꞵ1	PI4Kbeta1	phosphatidylinositol 4-OH kinase	SA functions	Sašek V, Janda M, Delage E, Puyaubert J, Guivarc'h A, López Maseda E, Dobrev PI, Caius J, Bóka K, Valentová O, Burketová L, Zachowski A, Ruelland E. Constitutive salicylic acid accumulation in pi4kIIIβ1β2 Arabidopsis plants stunts rosette but not root growth. New Phytol. 2014 Aug;203(3):805-16.
AT5G09350	phosphatidylinositol 4-OH kinase beta2	PI4KIIIꞵ2	PI4Kbeta2	phosphatidylinositol 4-OH kinase	SA functions	Sašek V, Janda M, Delage E, Puyaubert J, Guivarc'h A, López Maseda E, Dobrev PI, Caius J, Bóka K, Valentová O, Burketová L, Zachowski A, Ruelland E. Constitutive salicylic acid accumulation in pi4kIIIβ1β2 Arabidopsis plants stunts rosette but not root growth. New Phytol. 2014 Aug;203(3):805-16.
AT5G66750	FOR DECREASE IN DNA METHYLATION 1	DDM1	CHA1, CHRO1, CHR1, SOM1, SOM4	ATPase	Regulator of SA metabolism	Zhang Q, Li Y, Xu T, Srivastava AK, Wang D, Zeng L, Yang L, He L, Zhang H, Zheng Z, Yang DL, Zhao C, Dong J, Gong Z, Liu R, Zhu JK. The chromatin remodeler DDM1 promotes hybrid vigor by regulating salicylic acid metabolism. Cell Discov. 2016 Aug 9;2:16027
AT4G37490	CYCLIN B1;1	CYCB1;1	CYC1, CYCB1	Cyclin-dependent protein kinase	SA functions	Pasternak T, Groot EP, Kazantsev FV, Teale W, Omelyanchuk N, Kovrizhnykh V, Palme K, Mironova VV. Salicylic Acid Affects Root Meristem Patterning via Auxin Distribution in a Concentration-Dependent Manner. Plant Physiol. 2019 Jul;180(3):1725-1739
AT3G62980	TRANSPORT INHIBITOR RESPONSE 1	TIR1		auxin receptor	SA functions	Wang, D., Pajerowska-Mukhtar, K., Culler, A. H., & Dong, X. (2007). Salicylic acid inhibits pathogen growth in plants through repression of the auxin signaling pathway. Current Biology, 17(20), 1784-1790
AT1G49720	ABSCISIC ACID RESPONSIVE ELEMENT-BINDING FACTOR 1	ABF1		auxin receptor	SA functions	Iglesias, M. J., Terrile, M. C., & Casalongué, C. A. (2011). Auxin and salicylic acid signalings counteract the regulation of adaptive responses to stress. Plant signaling & behavior, 6(3), 452-454.
AT2G23170	GRETCHEN HAGEN 3.3	GH3.3		amino syntase	SA conjugation	Gutierrez L, Mongelard G, Floková K, Pacurar DI, Novák O, Staswick P, Kowalczyk M, Pacurar M, Demailly H, Geiss G, Bellini C. Auxin controls Arabidopsis adventitious root initiation by regulating jasmonic acid homeostasis. Plant Cell. 2012 Jun;24(6):2515-27. doi: 10.1105/tpc.112.099119
AT5G54510	GRETCHEN HAGEN 3.6	GH3.6	DFL1	amino syntase	SA conjugation	Gutierrez L, Mongelard G, Floková K, Pacurar DI, Novák O, Staswick P, Kowalczyk M, Pacurar M, Demailly H, Geiss G, Bellini C. Auxin controls Arabidopsis adventitious root initiation by regulating jasmonic acid homeostasis. Plant Cell. 2012 Jun;24(6):2515-27. doi: 10.1105/tpc.112.099119
AT5G57090	PIN FORMED 2	PIN2	WAV6 MM31 EIR1 AGR AGR1	auxin efflux carrier	SA functions	Pasternak T, Groot EP, Kazantsev FV, Teale W, Omelyanchuk N, Kovrizhnykh V, Palme K, Mironova VV. Salicylic Acid Affects Root Meristem Patterning via Auxin Distribution in a Concentration-Dependent Manner. Plant Physiol. 2019 Jul;180(3):1725-1739
AT1G23080	PIN FORMED 7	PIN7		auxin efflux carrier	SA functions	Pasternak T, Groot EP, Kazantsev FV, Teale W, Omelyanchuk N, Kovrizhnykh V, Palme K, Mironova VV. Salicylic Acid Affects Root Meristem Patterning via Auxin Distribution in a Concentration-Dependent Manner. Plant Physiol. 2019 Jul;180(3):1725-1739
AT1G73590	PIN FORMED 1	PIN1		auxin efflux carrier	SA functions	Pasternak T, Groot EP, Kazantsev FV, Teale W, Omelyanchuk N, Kovrizhnykh V, Palme K, Mironova VV. Salicylic Acid Affects Root Meristem Patterning via Auxin Distribution in a Concentration-Dependent Manner. Plant Physiol. 2019 Jul;180(3):1725-1739
AT2G01420	PIN FORMED 4	PIN4		auxin efflux carrier	SA functions	Armengot, L., Marquès‐Bueno, M. M., Soria‐Garcia, A., Müller, M., Munné‐Bosch, S., & Martínez, M. C. (2014). Functional interplay between protein kinase CK 2 and salicylic acid sustains PIN transcriptional expression and root development. The Plant Journal, 78(3), 411-423.
AT2G34650	PINOID	PID	ABR	protein kinase	SA functions	Armengot, L., Marquès‐Bueno, M. M., Soria‐Garcia, A., Müller, M., Munné‐Bosch, S., & Martínez, M. C. (2014). Functional interplay between protein kinase CK 2 and salicylic acid sustains PIN transcriptional expression and root development. The Plant Journal, 78(3), 411-423.
AT1G70560	TRYPTOPHAN AMINOTRANSFERASE OF ARABIDOPSIS 1	TAA1	CKRC!, SAV3, TIR2, WEI8	auxin synthesis	SA functions	Armengot, L., Marquès‐Bueno, M. M., Soria‐Garcia, A., Müller, M., Munné‐Bosch, S., & Martínez, M. C. (2014). Functional interplay between protein kinase CK 2 and salicylic acid sustains PIN transcriptional expression and root development. The Plant Journal, 78(3), 411-423.
AT3G47450	NITRIC OXIDE-ASSOCIATED PROTEIN1	NOA1	NOS1, RIF1, SVR10	circularly permuted GTPase	SA functions	Zhao X, Wang J, Yuan J, Wang XL, Zhao QP, Kong PT, Zhang X. NITRIC OXIDE-ASSOCIATED PROTEIN1 (AtNOA1) is essential for salicylic acid-induced root waving in Arabidopsis thaliana. New Phytol. 2015 Jul;207(1):211-224
AT4G37650	SHORT-ROOT	SHR	EAL1, SGR1	transcription factor	SA functions	Jurkowski, G. I., Smith Jr, R. K., Yu, I. C., Ham, J. H., Sharma, S. B., Klessig, D. F., ... & Bent, A. F. (2004). Arabidopsis DND2, a second cyclic nucleotide-gated ion channel gene for which mutation causes the “defense, no death” phenotype. Molecular Plant-Microbe Interactions, 17(5), 511-520.
AT4G03270	CYCLIN D6	CYCD6;1			SA functions	Pasternak T, Groot EP, Kazantsev FV, Teale W, Omelyanchuk N, Kovrizhnykh V, Palme K, Mironova VV. Salicylic Acid Affects Root Meristem Patterning via Auxin Distribution in a Concentration-Dependent Manner. Plant Physiol. 2019 Jul;180(3):1725-1739
