# Supplementary material for: Salicylic Acid in Root Growth and Development
Source: Int J Mol Sci. 2022 Feb 17;23(4):2228. doi: 10.3390/ijms23042228 (PMC8875895; doi:10.3390/ijms23042228)
Supplement: Supplementary file 1 [file ijms-23-02228-s001.zip › Bagautdinova_TableS2.xlsx]

## Sheet: Annotation
Zulfira Z. Bagautdinova Z.Z., Omelyanchuk N., Tyapkin A.V., Kovrizhnykh V.V., Lavrekha V.V., and Zemlyanskaya E.V.
Salicylic acid in root growth and development
Supplementary Table S2. Influence of SA treatment on the phenotypes of root system (the experiments, in which concentration dependent effects of SA were not shown)
The experiments where concentration dependent effects of SA were shown are presented in the tables in the main text.
The Table contains five Sheets. Each Sheet contains the description of SA treatment including the species name (both binomial and common),
SA concentration, the type of treatment procedure, treatment duration, the effect of treatment and the reference to the corresponding paper.
The sheet "Germination" describes influence of SA on seed germination percentage via seed priming or embryo culture.
The sheet "Root length" describes influence of SA on root length via various treatment procedures.
The Sheet "Lateral rooting" describes influence of SA addition to rooting medium on the number of lateral root primordia and/or lateral roots.
The Sheet "Adventitious rooting" describes influence of SA addition to the rooting medium on the percentage of plants with adventitious roots and/or the number of adventitious roots.
The Sheet "Biomass" describes influence of SA treatments on root biomass.
Abbreviations:
RW - root weight
RFW - root fresh weight
RDW - root dry weight
d - days
h - hours
dag - days after germination

## Sheet: germination
Species	Common name	Treatment procedure	SA concentration	Treatment duration	References
SA increased germination
Zea mays L.	maize	culture medium	0.5 - 3 mM	24 h	Guan L.; Scandalios J.G. Developmentally related responses of maize catalase genes to salicylic acid. Proceedings of the National Academy of Sciences 1995, 92(13), 5930–5934
Zea mays L.	maize	seed priming	1 - 2 mM	24 h	Zadehbagheri, M. Salicylic acid priming in corn (Zea mays L. var. Sc. 704) Reinforces NaCl tolerance at germination and the seedling growth stage. Int J Biosci. 2014, 4, 187–197
Limonium bicolor B.		seed germination	80 - 280 µM	6 d	Liu, J.; Li, L.; Yuan, F.; Chen, M. Exogenous salicylic acid improves the germination of Limonium bicolor seeds under salt stress. Plant signaling & behavior 2019, 14(10), e1644595
Nigella sativa L.	black cumin	seed priming	200 µM - 0.5 mM	6 - 12 h	Balouchi H.; Dehkordi, S.A.; Dehnavi, M.M.; Benzadi, B. Effect of priming types on germination. South Western Journal of Horticulture, Biology and Environment 2015, 6(1), 1–20.
Oryza sativa L.	rice	seed priming	0.7 mM	8 d	Kalaivani, K.; Kalaiselvi, M.M.; Senthil-Nathan, S. Effect of methyl salicylate (MeSA), an elicitor on growth, physiology and pathology of resistant and susceptible rice varieties. Scientific reports 2016, 6(1), 1–11.
Oryza sativa L.	rice	seed germination	0.7 mM	24 h	Wang, W.; Chen, Q.; Hussain, S.; Mei, J.; Dong, H.; Peng, S.; Huang, J.; Cui, K.; Nie, L. Pre-sowing seed treatments in direct-seeded early rice: consequences for emergence, seedling growth and associated metabolic events under chilling stress. Scientific reports 2016, 6(1), 1–10.
Bromus tomentellus B.	woody brome	seed germination	1.5 - 2 mM	10 h	Saberi, M.; Shahriari, A.; da Silva.; J.A.T.; Tarnian, F.; Tavili, A. Influence of salicylic acid on Bromus tomentellus germination and initial growth properties under cadmium stress. Plant stress 2012, 6(1), 44–48.
SA decreased germination
Sesamum indicum L.	sesame	seed germination	350 μM	6 h	Safari, H.; Hosseini, S.M.; Azari, A.; Rafsanjani, M.H. Effects of seed priming with ABA and SA on seed germination and seedling growth of sesame (Sesamum indicum L.) under saline condition. Australian Journal of Crop Science 2018, 12(9), 1385–1392.
Pennisetum glaucum L.	pearl millet varieties PMI8, PMT1	seed priming	0.5 mM	2 d	Ngom, B.; Sarr, I.; Kimatu, J.; Mamati, E.; Kane, N.A. Genome-wide analysis of cytosine DNA methylation revealed salicylic acid promotes defense pathways over seedling development in pearl millet. Plant signaling & behavior 2017, 12(9), e1356967
Lens culinaris L.	lentil	seed priming	1 mM	nm	Bouallègue, A.; Souissi, F.; Nouairi, I.; Souibgui, M.; Abbes, Z.; Mhadhbi, H. Physiological and biochemicals changes modulated by seeds’ priming of lentil (Lens culinaris L.) under salt stress at germination stage. Acta Scientiarum Polonorum Hortorum Cultus 2019, 18(5), 27–38.
Hordeum vulgare L.	barley	seed germination	1 mM	3 d	Xie, Z.; Zhang, Z.L.; Hanzlik, S.; Cook, E.; Shen, Q. J. Salicylic acid inhibits gibberellin-induced alpha-amylase expression and seed germination via a pathway involving an abscisic-acid-inducible WRKY gene. Plant molecular biology 2007, 64(3), 293–303
Lactuca sativa L.	lettuce	seed germination	10 mM	5 d	Pino, M.R.; Muñiz, S.; Val, J.; Navarro, E. Phytotoxicity of 15 common pharmaceuticals on the germination of Lactuca sativa and photosynthesis of Chlamydomonas reinhardtii. Environmental Science and Pollution Research 2016, 23(22), 22530–22541.
Chamaenerion angustifolium L.	herbaceous plants	seed germination	10 mM	35 d	Kuiters, A.T. Effects of phenolic acids on germination and early growth of herbaceous woodland plants. Journal of Chemical Ecology 1989, 15(2), 467–479.
Scrophularia nodosa L.	herbaceous plants	seed germination	10 mM	35 d	Kuiters, A.T. Effects of phenolic acids on germination and early growth of herbaceous woodland plants. Journal of Chemical Ecology 1989, 15(2), 467–479.
Senecio sylvaticus L.	herbaceous plants	seed germination	10 mM	35 d	Kuiters, A.T. Effects of phenolic acids on germination and early growth of herbaceous woodland plants. Journal of Chemical Ecology 1989, 15(2), 467–479.

## Sheet: root length
Species	Common name	Treatment object	SA concentration	Treatment duration	Treatment procedure	References
SA increased root length
Anethum graveolens L.	dill	seeds	0.7 mM	24 h	seed priming in the dark	Espanany, A.; Fallah, S. Seed germination of dill (Anethum graveolens L.) in response to salicylic acid and halopriming under cadmium stress. Iranian Journal of Plant Physiology 2016, 6(3), 1701–1713.
Brassica carinata A.	ethiopian mustard	plants	0.5 mM	spray applyied to shoots	shoots sprayed	Husen, A.; Iqbal, M.; Sohrab, S.S.; Ansari, M.K.A. Salicylic acid alleviates salinity-caused damage to foliar functions, plant growth and antioxidant system in Ethiopian mustard (Brassica carinata A. Br.). Agriculture & Food Security 2018, 7(1), 1–14
Brosimum alicastrum Sw.	Ramon tree	8 weeks plantelets with an average height of 13.8 cm and presented the first two complete leaves	1 µM	spray applyied to shoots on ten occasions/twice a week for a period of 3 week	shoots sprayed	Tucuch-Haas, C.J.; Pérez-Balam, J.V.; Díaz-Magaña, K.B.; Castillo-Chuc, J.M.; Dzib-Ek, M.G.; Alcántar-González, G.; Vergara-Yoisura, S.; Larqué-Saavedra, A. Role of Salicylic Acid in the Control of General Plant Growth, Development, and Productivity. In Salicylic Acid: A Multifaceted Hormone 2017, (pp. 1–15). Springer, Singapore.
Eleusine coracana L.	finger millet	seedlings 7 dag	200 µM	7 d	rooting medium	Kotapati, K.V.; Palaka, B.K.; Ampasala, D.R. Alleviation of nickel toxicity in finger millet (Eleusine coracana L.) germinating seedlings by exogenous application of salicylic acid and nitric oxide. Crop J 2017, 5, 240–250
Glycine max L.	soybean	seedlings third-leaf stage	100 µM - 10 mM	once	shoots sprayed	Gutierrez-Coronado, M. A.; Trejo-López, C.; Larqué-Saavedra, A. Effects of salicylic acid on the growth of roots and shoots in soybean. Plant Physiology and biochemistry 1998, 36 (8), 563–565.
Helianthus annuus L.	sunflower	seeds	300 µM	8 h	seed priming	Al-Badri, M.K.K.; Rasheed, A.A.H.; Ahmed, S.A.H. Effect of the seed priming and duration on the seed germination and seedling vigor of sunflower crop. Plant Archives 2021, 21(1), 1122–1127.
Helianthus annuus L.	sunflower	plants	250 µM - 0.5 mM		shoots sprayed	Sakineh, M.; Ali, K.N.R.; Kamaladdin, D.; Nader, C. Effect of salicylic acid treatment on cadmium toxicity and leaf lipid composition in sunflower. Journal of Stress Physiology & Biochemistry 2012, 8 (4)
Hordeum vulgare L.	barley	seeds	1 mM	12 h	seed priming	Pirasteh Anosheh, H.; Maghsoudi, K. Induced salinity tolerance and altered ion storage factor in Hordeum vulgare plants upon salicylic-acid priming. Iran Agricultural Research 2017, 36(1), 41–48.
Medicago sativa L.	alfalfa	seeds (radical 10d)	5 mM		Air-dried	Jorjandi, M.; G.R, S.S. The effect of priming on germination and seedling growth of alfalfa (Medicago sativa L.) under salinity stress. Journal of Stress Physiology & Biochemistry 2012, 8(3), 234–239.
Nigella sativa L.	black cumin	seeds	0.5 mM	6 h	seed priming	Balouchi H.; Dehkordi, S.A.; Dehnavi, M.M.; Benzadi, B. Effect of priming types on germination. South Western Journal of Horticulture, Biology and Environment 2015, 6(1), 1–20.
Nigella sativa L.	black cumin	seeds	0.7 mM	24 h	seed priming in the dark	Espanany, A.; Fallah, S.; Tadayyon, A. Seed priming improves seed germination and reduces oxidative stress in black cumin (Nigella sativa) in presence of cadmium. Industrial Crops and Products 2016, 79, 195–204.
Oryza sativa L.	rice	seeds	0.7 mM	8 d	seed priming	Kalaivani, K.; Kalaiselvi, M.M.; Senthil-Nathan, S. Effect of methyl salicylate (MeSA), an elicitor on growth, physiology and pathology of resistant and susceptible rice varieties. Scientific reports 2016, 6(1), 1–11.
Oryza sativa L.	rice	seeds	0.7 mM	24 h	seed germination	Wang, W.; Chen, Q.; Hussain, S.; Mei, J.; Dong, H.; Peng, S.; Huang, J.; Cui, K.; Nie, L. Pre-sowing seed treatments in direct-seeded early rice: consequences for emergence, seedling growth and associated metabolic events under chilling stress. Scientific reports 2016, 6(1), 1–10.
Oryza sativa L.	rice	seeds	1 mM	7 d	seed priming	Jini, D.; Joseph, B. Salicylic acid mediated salt tolerance at different growth stages of Oryza sativa L. and its effect on salicylic acid biosynthetic pathway genes. Biotechnology. An Indian Journal 2017, 13(2), 1–18.
Oryza sativa L.	rice	seeds	145 - 362 µM	24 h	seed priming	Pouramir-Dashtmian, F.; Khajeh-Hosseini, M.; Esfahani, M. Improving chilling tolerance of rice seedling by seed priming with salicylic acid. Archives of Agronomy and Soil Science 2014, 60(9), 1291–1302.
Oryza sativa L.	rice	sedlings	100 µM	2 d	rooting medium	Jing, C.; Cheng, Z.H.U.; Li, L.P.; Sun, Z. Y.; Pan, X. B. Effects of exogenous salicylic acid on growth and H2O2-metabolizing enzymes in rice seedlings under lead stress. Journal of Environmental sciences 2007, 19(1), 44–49.
Oryza sativa L.	rice	seedlings 10 dag	100 µM	7 d	rooting medium	Singh, A.P.; Dixit, G.; Mishra, S.; Dwivedi, S.; Tiwari, M.; Mallick, S.; Pandey, V.; Triverdi, P.K.; Chakrabarty, D.; Tripathi, R. D. Salicylic acid modulates arsenic toxicity by reducing its root to shoot translocation in rice (Oryza sativa L.). Frontiers in Plant Science 2015, 6, 340.
Pinus patula L.	patula pine	plants	1 µM	once each month for 9 months.	shoots sprayed until runoff onto the seedling foliage	San-Miguel, R.; Gutiérrez, M.; Larqué-Saavedra, A. Salicylic acid increases the biomass accumulation of Pinus patula. Southern Journal of Applied Forestry 2003, 27(1), 52–54.
Raphanus sativus L.	radish	plants	2 mM		shoots sprayed	Raza, S. H.; Shafiq, F. Exploring the role of salicylic acid to attenuate cadmium accumulation in radish (Raphanus sativus). International Journal of Agriculture and Biology 2013, 15(3)
Rubia tinctorum L.	madder	culture	20 μM	7 d	culture medium	Demirci, T.; Ascı, Ö.A.; Baydar, N.G. Influence of salicylic acid and L-phenylalanine on the accumulation of anthraquinone and phenolic compounds in adventitious root cultures of madder (Rubia tinctorum L.). Plant Cell, Tissue and Organ Culture (PCTOC) 2021, 144(2), 313–324
Silybum marianum L.	milk thistle	seeds	0.5 mM	6 h	seed priming	Nasiri, Y.; Feyzi, P.; Javanmard, A. Effects of hydro and hormonal seed priming on seed germination of Milk thistle under saline stress condition. Notulae Scientia Biologicae 2014, 6(3), 374–380.
Solanum lycopersicum L.	tomato	seedlings 21 dag	0.1 μM	21 d	rooting medium	Horváth, E.; Csiszár, J.; Gallé, Á.; Poór, P.; Szepesi, Á.; Tari, I. Hardening with salicylic acid induces concentration-dependent changes in abscisic acid biosynthesis of tomato under salt stress. Journal of Plant Physiology 2015, 183, 54–63.
Solanum lycopersicum L.	tomato	plants	0.1 - 1 µM	twice	shoots sprayed at 9 and 13 days after the emergence of the seedling and 7 days afterwards they were harvested for the measurements.	Larqué-Saavedra, A.; Martín-Mex, R.; Nexticapan-Garcéz, Á.; Vergara-Yoisura, S.; Gutiérrez-Rendón, M. Efecto del ácido salicílico en el crecimiento de plántulas de tomate (Lycopersicon esculentum Mill.). Revista Chapingo. Serie horticultura 2010, 16(3), 183–187.
Solanum lycopersicum L.	tomato	seedlings 21 dag	100 μM	35 d	rooting medium	Khan, A.; Kamran, M.; Imran, M.; Al-Harrasi, A.; Al-Rawahi, A.; Al-Amri, I.; Lee, I.J.; Khan, A.L. Silicon and salicylic acid confer high-pH stress tolerance in tomato seedlings. Scientific reports 2019, 9(1), 1–16.
Thymus vulgaris L.	thyme	seeds	0.7 mM	24 h	seed priming	Moori, S.; Ahmadi-Lahijani, M.J. Hormopriming instigates defense mechanisms in Thyme (Thymus vulgaris L.) seeds under cadmium stress. Journal of Applied Research on Medicinal and Aromatic Plants 2020, 19, 100268.
Triticum aestivum L.	wheat	seeds	50 µM	3 h	seed priming	Rakhmankulova, Z.F.; Fedyaev, V.V.; Rakhmatulina, S.R.; Ivanov, C.P.; Gilvanova, I.R.; Usmanov, I.Y. The effect of wheat seed presowing treatment with salicylic acid on its endogenous content, activities of respiratory pathways, and plant antioxidant status. Russian Journal of Plant Physiology 2010, 57(6), 778–783.
Triticum aestivum L.	wheat	seeds	300 µM	12 h	seed priming	Afzal, I.; Basra, S.M.A.; Ahmad, N.; Farooq, M. Optimization of hormonal priming techniques for alleviation of salinity stress in wheat (Triticum aestivum L.). Caderno de Pesquisa Ser. Bio. Santa Cruz do Sul 2005, 17(1), 95–109.
Triticum aestivum L.	wheat	seeds	0.5 - 1 mM	7 d	seed germination	Sultana, R.; Adnan, M.Y.; Ali, H. Salicylic acid seed priming modulates some biochemical parametrs to improve germination and seedling growth of salt stressed wheat (Triticum aestivum L.). Pak. J. Bot. 2019, 51(2), 385–391.
Triticum aestivum L.	wheat	seeds	0.5 - 1 mM	24 h	seed priming	Dolatabadian, A.; Modarres Sanavy, S.A.M.; Sharifi, M. Effect of salicylic acid and salt on wheat seed germination. Acta Agriculturae Scandinavica Section B–Soil and Plant Science 2009, 59(5), 456–464.
Vígna múngo L.	black gram	seeds	0.5 mM	seed germination	seed priming	Singh, N.B.; Kavita, Y.; Nimisha, A. Mitigating effects of salicylic acid against herbicidal stress. Journal of Stress Physiology & Biochemistry 2012, 8(4).
Zea mays L.	maize	seedlings	1.5 μM		rooting medium	Agtuca, B.; Rieger, E.; Hilger, K.; Song, L.; Robert, C.A.; Erb, M.; Karve, A.; Ferrieri, R.A. Carbon-11 reveals opposing roles of auxin and salicylic acid in regulating leaf physiology, leaf metabolism, and resource allocation patterns that impact root growth in Zea mays. Journal of Plant Growth Regulation 2014, 33(2), 328–339
SA decreased root length
Euphorbia pulcherrima W.	poinsettia	cuttings	0.7 - 2 µM	24 h	rooting medium	Sardoei, A.S.; Shahdadneghad, M. Effect of Salicylic Acid Synergists on Rooting Softwood Cuttings of Poinsettia (Euphorbia pulcherrima). Journal of Plant Sciences 2015, 10(5), 206–209.
Arabidopsis thaliana L.	arabidopsis	seedlings 4 dag	3 - 50 µM	5 d	rooting medium	Pasternak, T.; Groot, E.P.; Kazantsev, F.V.; Teale, W.; Omelyanchuk, N.; Kovrizhnykh, V.; Palme, K.; Mironova, V.V. Salicylic Acid Affects Root Meristem Patterning via Auxin Distribution in a Concentration-Dependent Manner. Plant Physiol. 2019, 180(3), 1725–1739.
Arabidopsis thaliana L.	arabidopsis	seedlings 12 dag	10 µM	10 d	rooting medium	Bauer, S.; Mekonnen, D.W.; Geist B.; Lange, B.; Ghirardo, A.; Zhang, W.; Schäffner, A.R. The isoleucic acid triad: distinct impacts on plant defense, root growth, and formation of reactive oxygen species. Journal of experimental botany 2020, 71(14), 4258–4270.
Arabidopsis thaliana L.	arabidopsis	seedlings 4 dag	10 - 50 µM	7 d	rooting medium	Tan, S.; Abas, M.; Verstraeten, I.; Glanc, M.; Molnár, G.; Hajný, J.; Lasák, P.; Petřík, I.; Russinova, E.; Petrášek, J.; et al. Salicylic Acid Targets Protein Phosphatase 2A to Attenuate Growth in Plants. Curr Biol. 2020, 30(3), 381–395.
Arabidopsis thaliana L.	arabidopsis	seedlings 4 dag	10 - 50 µM	7 d	rooting medium	Zhao, X.; Wang, J.; Yuan, J.; Wang, X.L.; Zhao, Q.P.; Kong, P.T.; Zhang, X. NITRIC OXIDE-ASSOCIATED PROTEIN1 (AtNOA1) is essential for salicylic acid-induced root waving in Arabidopsis thaliana. New Phytol. 2015, 207(1), 211–224
Arabidopsis thaliana L.	arabidopsis	seedlings 5 dag	50 μM	5 d	rooting medium	Conesa, C.M.; Saez, A.; Navarro-Neila, S.; de Lorenzo, L.; Hunt, A.G.; Sepúlveda, E.B.; Baigorri, R.; Garcia-Mina, J.N.; Zamarreño, A.M.; Sacristán, S.; et al. Alternative polyadenylation and salicylic acid modulate root responses to low nitrogen availability. Plants 2020, 9(2), 251.
Arabidopsis thaliana L.	arabidopsis	seedlings 5 dag	50 µM	2 h	rooting medium	Du, Y.; Tejos, R.; Beck, M.; Himschoot, E.; Li, H.; Robatzek, S.; Vanneste, S.; Friml, J. Salicylic acid interferes with clathrin-mediated endocytic protein trafficking. Proceedings of the National Academy of Sciences 2013, 110(19), 7946–7951.
Arabidopsis thaliana L.	arabidopsis	seeds	100 µM	5 d	seed germination	Pasternak, T.; Rudas, V.; Potters, G.; Jansen, M.A. Morphogenic effects of abiotic stress: reorientation of growth in Arabidopsis thaliana seedlings. Environmental and Experimental Botany 2005, 53(3), 299–314.
Arabidopsis thaliana L.	arabidopsis	seedlings 3 dag	100 μM	4 d	rooting medium	Singh, A.; Roy, S.; Singh, S.; Das, S.S.; Gautam, V.; Yadav, S.; Kumar, A.; Singh, A.; Sarkar, A.K.; Sarkar, A.K. Phytohormonal crosstalk modulates the expression of miR166/165s, target Class III HD-ZIPs, and KANADI genes during root growth in Arabidopsis thaliana. Scientific reports 2017, 7(1), 1–13.
Arabidopsis thaliana L.	arabidopsis	seedlings 4 dag	100 - 200 µM	5 d	rooting medium	Pasternak, T.; Groot, E.P.; Kazantsev, F.V.; Teale, W.; Omelyanchuk, N.; Kovrizhnykh, V.; Palme, K.; Mironova, V.V. Salicylic Acid Affects Root Meristem Patterning via Auxin Distribution in a Concentration-Dependent Manner. Plant Physiol. 2019, 180(3), 1725–1739.
Arabidopsis thaliana L.	arabidopsis	seedlings 4 dag	250 µM	2 d	rooting medium	Armengot, L.; Marquès‐Bueno, M.M.; Soria‐Garcia, A.; Müller, M.; Munné‐Bosch, S.; Martínez, M.C. Functional interplay between protein kinase CK 2 and salicylic acid sustains PIN transcriptional expression and root development. The Plant Journal 2014, 78(3), 411–423.
Sesamum indicum L.	sesame	seeds	70 - 350 μM	6 h	seed germination	Safari, H.; Hosseini, S.M.; Azari, A.; Rafsanjani, M.H. Effects of seed priming with ABA and SA on seed germination and seedling growth of sesame (Sesamum indicum L.) under saline condition. Australian Journal of Crop Science 2018, 12(9), 1385–1392
Hordeum vulgare L.	barley	seedlings 2 dag	100 µM - 1 mM	7 d	seed germination	Pancheva, T.V.; Popova, L.P.; Uzunova, A.N. Effects of salicylic acid on growth and photosynthesis in barley plants. Journal of plant physiology 1996, 149(1-2), 57–63.
Lactuca sativa L.	lettuce	seeds	1 mM	5 d	seed germination	Pino, M.R.; Muñiz, S.; Val, J.; Navarro, E. Phytotoxicity of 15 common pharmaceuticals on the germination of Lactuca sativa and photosynthesis of Chlamydomonas reinhardtii. Environmental Science and Pollution Research 2016, 23(22), 22530–22541.
Bromus tomentellus B.	woody brome	seeds	0.7 - 2 mM	10 h	seed germination	Saberi, M.; Shahriari, A.; da Silva.; J.A.T.; Tarnian, F.; Tavili, A. Influence of salicylic acid on Bromus tomentellus germination and initial growth properties under cadmium stress. Plant stress 2012, 6(1), 44–48.
Rhododendron pulchrum Sw.	azalea	cuttings	10 mM	62 d	rooting medium	Hou, P.C.; Lin, K.H.; Huang, Y.J.; Wu, C.W.; Chang, Y.S. Evaluation of vegetation indices and plant growth regulator use on the rooting of azalea cuttings. Horticultura Brasileira 2020, 38, 153–159.
Scrophularia nodosa L.	herbaceous plants травянистые растения	seeds	10 mM	35 d	seed germination	Kuiters, A.T. Effects of phenolic acids on germination and early growth of herbaceous woodland plants. Journal of Chemical Ecology 1989, 15(2), 467–479.
Senecio sylvaticus L.	herbaceous plants травянистые растения	seeds	10 mM	35 d	seed germination	Kuiters, A.T. Effects of phenolic acids on germination and early growth of herbaceous woodland plants. Journal of Chemical Ecology 1989, 15(2), 467–479.
Chamaenerion angustifolium L.	herbaceous plants травянистые растения	seeds	10 mM	35 d	seed germination	Kuiters, A.T. Effects of phenolic acids on germination and early growth of herbaceous woodland plants. Journal of Chemical Ecology 1989, 15(2), 467–479.

## Sheet: lateral rooting
Species	Common name	Treatment object	SA concentration	Treatment duration	Treatment procedure	References
SA increased lateral rooting
Catharanthus roseus L.	Hairy root line J1 of Catharanthus roseus infection of leaves with Agrobacterium rhizogenes	culture	0.000001 µM	2 d	rooting medium	Echevarría-Machado, I.; Escobedo-GM, R. M.; Larqué-Saavedra, A. Responses of transformed Catharanthus roseus roots to femtomolar concentrations of salicylic acid. Plant Physiology and Biochemistry 2007, 45(6-7), 501–507.
Brassica napus L.	rape	seeds	0.4 µM		seed germination	Keying, L.; Jiaru, L. The effects of salicylic acid on lateral roots formation in rape seedlings. Chinese Journal of Zoology 2004, 22(4), 345–348.
SA decreased lateral rooting
Arabidopsis thaliana L.	arabidopsis	seedlings 4 dag	3 - 50 µM	5 d	rooting medium	Pasternak, T.; Groot, E.P.; Kazantsev, F.V.; Teale, W.; Omelyanchuk, N.; Kovrizhnykh, V.; Palme, K.; Mironova, V.V. Salicylic Acid Affects Root Meristem Patterning via Auxin Distribution in a Concentration-Dependent Manner. Plant Physiol. 2019, 180(3), 1725–1739.
Arabidopsis thaliana L.	arabidopsis	seedlings 4 dag	10 - 50 µM	7 d	rooting medium	Tan, S.; Abas, M.; Verstraeten, I.; Glanc, M.; Molnár, G.; Hajný, J.; Lasák, P.; Petřík, I.; Russinova, E.; Petrášek, J.; et al. Salicylic Acid Targets Protein Phosphatase 2A to Attenuate Growth in Plants. Curr Biol. 2020, 30(3), 381–395.
Arabidopsis thaliana L.	arabidopsis	seedlings 10 dag	20 - 50 µM		rooting medium	Kong, X.; Zhang, C.; Zheng, H.; Sun, M.; Zhang, F.; Zhang, M.; Cui, F.; Lv, D.; Liu, L.; Guo, S.; et al. Antagonistic Interaction between Auxin and SA Signaling Pathways Regulates Bacterial Infection through Lateral Root in Arabidopsis. Cell Rep. 2020, 32(8), 108060
Arabidopsis thaliana L.	arabidopsis	seedlings 5 dag	50 μM	5 d	rooting medium	Conesa, C.M.; Saez, A.; Navarro-Neila, S.; de Lorenzo, L.; Hunt, A.G.; Sepúlveda, E.B.; Baigorri, R.; Garcia-Mina, J.N.; Zamarreño, A.M.; Sacristán, S.; et al. Alternative polyadenylation and salicylic acid modulate root responses to low nitrogen availability. Plants 2020, 9(2), 251
Arabidopsis thaliana L.	arabidopsis	seedlings 4 dag	100 - 200µM	5 d	rooting medium	Pasternak, T.; Groot, E.P.; Kazantsev, F.V.; Teale, W.; Omelyanchuk, N.; Kovrizhnykh, V.; Palme, K.; Mironova, V.V. Salicylic Acid Affects Root Meristem Patterning via Auxin Distribution in a Concentration-Dependent Manner. Plant Physiol. 2019, 180(3), 1725–1739.
Arabidopsis thaliana L.	arabidopsis	seedlings 4 dag	250 µM	2 d	rooting medium	Armengot, L.; Marquès‐Bueno, M.M.; Soria‐Garcia, A.; Müller, M.; Munné‐Bosch, S.; Martínez, M.C. Functional interplay between protein kinase CK 2 and salicylic acid sustains PIN transcriptional expression and root development. The Plant Journal 2014, 78(3), 411–423.

## Sheet: adventitious rooting
Species	Common name	Treatment object	SA concentration	Treatment duration	Treatment procedure	References
SA increased adventitious rooting
Cucumis sativus L.	cucumber	seedlings 7 dag cut at the base of hypocotyl	50 - 100 μM		rooting medium	Dong, C.J.; Liu, X.Y.; Xie, L.L.; Wang, L.L.; Shang, Q.M. Salicylic acid regulates adventitious root formation via competitive inhibition of the auxin conjugation enzyme CsGH3. 5 in cucumber hypocotyls. Planta 2020, 252(5), 1–15.
Euphorbia pulcherrima W.	poinsettia	cuttings	1.5 - 2 mM	24 h	rooting medium	Sardoei, A.S.; Shahdadneghad, M. Effect of Salicylic Acid Synergists on Rooting Softwood Cuttings of Poinsettia (Euphorbia pulcherrima). Journal of Plant Sciences 2015, 10(5), 206–209.
SA decreased adventitious rooting
Vigna radiata L.	mung beans	hypocotyl cutting	70 µM - 0.7 mM		rooting medium	Li L.; Li L. Effects of resorcinol and salicylic acid on the formation of adventitious roots on hypocotyl cutting of Vigna radiata, J. Trop. Subtrop. Bot. 1995, 3, 67–71.

## Sheet: biomass
Species	Common name	Treatment object	SA concentration	Treatment duration	Treatment procedure	Effect on	Species	Common name	Treatment object	SA concentration	Treatment duration	Treatment procedure	Effect on	References
CONCENTRATION DEPENDENT EFFECTS OF SA WERE SHOWN
SA increased root biomass							SA decreased root biomass
Rhododendron pulchrum Sw.	azalea	cuttings	100 µM	62 days	rooting medium	increased RDW	Rhododendron pulchrum Sw.	azalea	cuttings	10 mM	62 days	rooting medium	decreased	Hou, P.C.; Lin, K.H.; Huang, Y.J.; Wu, C.W.; Chang, Y.S. Evaluation of vegetation indices and plant growth regulator use on the rooting of azalea cuttings. Horticultura Brasileira 2020, 38, 153–159.
Rubia tinctorum L.	madder	culture	20 μM	7 days	culture medium	increased RFW & RDW	Rubia tinctorum L.	madder	culture	40 μM	7 days	culture medium	decreased RDW	Demirci, T.; Ascı, Ö.A.; Baydar, N.G. Influence of salicylic acid and L-phenylalanine on the accumulation of anthraquinone and phenolic compounds in adventitious root cultures of madder (Rubia tinctorum L.). Plant Cell, Tissue and Organ Culture (PCTOC) 2021, 144(2), 313–324
Species	Common name	Treatment object	SA concentration	Treatment duration	Treatment procedure	Effect on	References
SA increased root biomass
Catharanthus roseus L.	Hairy root line J1 of Catharanthus roseus obtained by infection of leaves with Agrobacterium rhizogenes	culture	100 aM -1 pM	2 d	rooting medium	RW	Echevarría-Machado, I.; Escobedo-GM, R. M.; Larqué-Saavedra, A. Responses of transformed Catharanthus roseus roots to femtomolar concentrations of salicylic acid. Plant Physiology and Biochemistry 2007, 45(6-7), 501–507.
Pinus patula L.	patula pine	plants	10 nM - 1 µM	once each month for 9 months.	shoots sprayed until runoff onto the seedling foliage	RFW & RDW	San-Miguel, R.; Gutiérrez, M.; Larqué-Saavedra, A. Salicylic acid increases the biomass accumulation of Pinus patula. Southern Journal of Applied Forestry 2003, 27(1), 52–54.
Capsicum chinense J.	habanero pepper	seedling shoots	1 µM		shoots sprayed	RFW & RDW	Tucuch-Haas, C.J.; Pérez-Balam, J.V.; Díaz-Magaña, K.B.; Castillo-Chuc, J.M.; Dzib-Ek, M.G.; Alcántar-González, G.; Vergara-Yoisura, S.; Larqué-Saavedra, A. Role of Salicylic Acid in the Control of General Plant Growth, Development, and Productivity. In Salicylic Acid: A Multifaceted Hormone 2017, (pp. 1–15). Springer, Singapore.
Brosimum alicastrum Sw.	ramon tree	8 weeks plantelets with an average height of 13.8 cm and presented the first two complete leaves	1 µM	spray applyied to shoots on ten occasions/twice a week for a period of 3 week	shoots sprayed	RFW & RDW	Tucuch-Haas, C.J.; Pérez-Balam, J.V.; Díaz-Magaña, K.B.; Castillo-Chuc, J.M.; Dzib-Ek, M.G.; Alcántar-González, G.; Vergara-Yoisura, S.; Larqué-Saavedra, A. Role of Salicylic Acid in the Control of General Plant Growth, Development, and Productivity. In Salicylic Acid: A Multifaceted Hormone 2017, (pp. 1–15). Springer, Singapore.
Zea mays L.	maize	seedlings	1.5 μM		rooting medium	RW	Agtuca, B.; Rieger, E.; Hilger, K.; Song, L.; Robert, C.A.; Erb, M.; Karve, A.; Ferrieri, R.A. Carbon-11 reveals opposing roles of auxin and salicylic acid in regulating leaf physiology, leaf metabolism, and resource allocation patterns that impact root growth in Zea mays. Journal of Plant Growth Regulation 2014, 33(2), 328–339.
Trigonellafoenum-graceum L.	fenugreek	seeds	5 - 10 μM	8 d	seed germination	RW	Pour, A.P.; Farahbakhsh, H.; Saffari, M.; Keramat, B. Effects of seed priming on germination and seedling growth under salinity stress in fenugreek. International Journal of Agriculture and Crop Sciences (IJACS) 2012, 4(12), 779–786.
Medicago sativa L.	alfalfa	seeds	10 μM	6 h	seed priming in the dark	RFW	Drazic, G.; Mihailovic, N.; Lojic, M. Cadmium accumulation in Medicago sativa seedlings treated with salicylic acid. Biologia Plantarum 2006, 50(2), 239–244.
Triticum aestivum L.	wheat genotypes, S-24, MH-97,	seeds	30 µM		rooting medium	RFW & RDW	Wassem, M.; Athar, H.; Ashrafi M. Effect of salicylic acid applied through rooting medium on drought tolerance of wheat. Pak. J. Bot 2006, 38(4), 1127–1136.
Cucumis sativus L.	сucumber	seedlings four-leaf stage	10 - 100 µM	24 h	shoot sprayed	RFW & RDW	Abbasi, F.; Khaleghi, A.; Khadivi, A. The Effect of Salicylic Acid on Physiological and Morphological Traits of Cucumber (Cucumis sativus L. cv. Dream). Gesunde Pflanzen 2019, 1–8.
Solanum lycopersicum L.	tomato	seedlings 21 dag	100 μM	35 d	rooting medium	RDW	Khan, A.; Kamran, M.; Imran, M.; Al-Harrasi, A.; Al-Rawahi, A.; Al-Amri, I.; Lee, I.J.; Khan, A.L. Silicon and salicylic acid confer high-pH stress tolerance in tomato seedlings. Scientific reports 2019, 9(1), 1–16.
Trigonella foenum-graecum L.	fenugreek	seeds	200 µM	3 d	seed germination	RFW & RDW	Mabrouk, B.; Kaab, S.B.; Rezgui, M.; Majdoub, N.; da Silva, J.T.; Kaab, L.B.B. Salicylic acid alleviates arsenic and zinc toxicity in the process of reserve mobilization in germinating fenugreek (Trigonella foenum-graecum L.) seeds. South African Journal of Botany 2019, 124, 235–243.
	strawberry	plants	250 µM - 1mM	45 d	rooting medium	RFW	Karlidag, H.; Yildirim, E.; Turan, M. Salicylic acid ameliorates the adverse effect of salt stress on strawberry. Scientia Agricola 2009, 66, 180–187.
Helianthus annuus L.	sunflower	plants	0.5 mM		shoots sprayed	RFW	Sakineh, M.; Ali, K.N.R.; Kamaladdin, D.; Nader, C. Effect of salicylic acid treatment on cadmium toxicity and leaf lipid composition in sunflower. Journal of Stress Physiology & Biochemistry 2021, 8(4)
Triticum aestivum L.	wheat	seedlings 14 dag	0.5 mM	3 d	rooting medium	RDW	Kang, G.; Li, G.; Zheng, B.; Han, Q.; Wang, C.; Zhu, Y.; Guo, T. Proteomic analysis on salicylic acid-induced salt tolerance in common wheat seedlings (Triticum aestivum L.). Biochimica et Biophysica Acta (BBA)-Proteins and Proteomics 2012, 1824(12), 1324–1333.
Oryza sativa L.	rice	seeds	0.7 mM	24 h	seed germination	RFW	Wang, W.; Chen, Q.; Hussain, S.; Mei, J.; Dong, H.; Peng, S.; Huang, J.; Cui, K.; Nie, L. Pre-sowing seed treatments in direct-seeded early rice: consequences for emergence, seedling growth and associated metabolic events under chilling stress. Scientific reports 2016, 6(1), 1–10.
Oryza sativa L.	rice	seeds	0.7 mM	8 d	seed priming	RFW & RDW	Kalaivani, K.; Kalaiselvi, M.M.; Senthil-Nathan, S. Effect of methyl salicylate (MeSA), an elicitor on growth, physiology and pathology of resistant and susceptible rice varieties. Scientific reports 2016, 6(1), 1–11.
Nigella sativa L.	black cumin	seeds	0.7 mM	24 h	seed priming in the dark	RDW	Espanany, A.; Fallah, S.; Tadayyon, A. Seed priming improves seed germination and reduces oxidative stress in black cumin (Nigella sativa) in presence of cadmium. Industrial Crops and Products 2016, 79, 195–204.
Anethum graveolens L.	dill	seeds	0.7 mM	24 h	seed priming in the dark	RDW	Espanany, A.; Fallah, S. Seed germination of dill (Anethum graveolens L.) in response to salicylic acid and halopriming under cadmium stress. Iranian Journal of Plant Physiology 2016, 6(3), 1701–1713.
Triticum aestivum L.	wheat	seedlings 7 dag	0.75 mM	30 d	rooting medium	RFW & RDW	Arfan, M.; Athar, H. R.; Ashraf, M. Does exogenous application of salicylic acid through the rooting medium modulate growth and photosynthetic capacity in two differently adapted spring wheat cultivars under salt stress?. Journal of plant physiology 2007, 164(6), 685–694.
Cucumis sativus L.	сucumber	seedlings leaves	0.5 - 1 mM		shoots sprayed	RFW & RDW	Yildirim, E.; Turan, M.; Guvenc, I. Effect of foliar salicylic acid applications on growth, chlorophyll, and mineral content of cucumber grown under salt stress. Journal of plant nutrition 2008, 31(3), 593-612.
Hordeum vulgare L.	barley	root (15d)	1 mM	6 h	seed priming in the dark	RW	El-Tayeb, M. A. Response of barley grains to the interactive effect of salinity and salicylic acid. Plant growth regulation 2005, 45(3), 215–224.
Thymus vulgaris L.	thyme	foliar spray	1 mM	weekly	shoots sprayed	RDW	Najafian, S.; Khoshkhui, M.; Tavallali, V.; Saharkhiz, M.J. Effect of salicylic acid and salinity in thyme (Thymus vulgaris L.): Investigation on changes in gas exchange, water relations, and membrane stabilization and biomass accumulation. Australian Journal of Basic and Applied Sciences 2009, 3(3), 2620–2626.
SA decreased root biomass
Vigna radiata L.	mung beans	hypocotyl cutting	70 µM - 0.7 mM		rooting medium	RW	Li L.; Li L. Effects of resorcinol and salicylic acid on the formation of adventitious roots on hypocotyl cutting of Vigna radiata, J. Trop. Subtrop. Bot. 1995, 3, 67–71.
Triticum aestivum L.	wheat	seeds	0.5 mM	24 h	seed priming	RFW & RDW	Dolatabadian, A.; Modarres Sanavy, S.A.M.; Sharifi, M. Effect of salicylic acid and salt on wheat seed germination. Acta Agriculturae Scandinavica Section B–Soil and Plant Science 2009, 59(5), 456–464.
Hordeum vulgare L.	barley	seedlings 4 dag	0.5 mM	6 - 24 h	rooting medium	RFW	Metwally, A.; Finkemeier, I.; Georgi, M.; Dietz, K.J. Salicylic acid alleviates the cadmium toxicity in barley seedlings. Plant Physiol. 2003, 132(1), 272–2781.
Hordeum vulgare L.	barley	seeds	0.5 mM	6 h	seed priming	RDW	Metwally, A.; Finkemeier, I.; Georgi, M.; Dietz, K.J. Salicylic acid alleviates the cadmium toxicity in barley seedlings. Plant Physiol. 2003, 132(1), 272–2781.
Glycine max L.	soybean	seedlings 4 dag	5 mM		rooting soil	RFW	Lian, B.; Zhou, X.; Miransari, M.; Smith, D. L. Effects of salicylic acid on the development and root nodulation of soybean seedlings. Journal of Agronomy and Crop Science 2000, 185(3), 187–192.
