# Supplementary material for: Salicylic Acid in Root Growth and Development
Source: Int J Mol Sci. 2022 Feb 17;23(4):2228. doi: 10.3390/ijms23042228 (PMC8875895; doi:10.3390/ijms23042228)
Supplement: Supplementary file 1 [file ijms-23-02228-s001.zip › Bagautdinova_TableS3.xlsx]

## Sheet: Annotation
Bagautdinova Z.Z., Omelyanchuk N., Tyapkin A.V., Kovrizhnykh V.V., Lavrekha V.V., and Zemlyanskaya E.V.
Salicylic acid in root growth and development
Supplementary Table S3. Influence of SA treatment on rescue of root system phenotypes in abiotic stresses
Table contains data on abiotic stress influence on root system and rescue of these defects by SA treatment
Table describes influence of abiotic stresses on seed germination, root length and root biomass.
The table shows species and common name, stress object, abiotic stress factor with concentration and duration of stress and SA treatment parameters
Abbreviations
RFW - root fresh weight
RDW - root dry weight
d - days
h - hours
dag - days after germination

## Sheet: List 1
Stress induced changes in the root system								Rescue of stress induced changes by SA treatment
Species	Common name	Stress object	Abiotic stress factor	Germination	Root length	Primary root	Root biomass	SA treatment parameters	Germination	Root length	Primary root	Root biomass	References
Triticum aestivum L.	wheat	seedlings 2 weeks	250 mM NaCl 3 days		decreased		RDW decreased	0.5 mM 3 d		partly recovered		RDW increased	Kang, G.; Li, G.; Zheng, B.; Han, Q.; Wang, C.; Zhu, Y.; Guo, T. Proteomic analysis on salicylic acid-induced salt tolerance in common wheat seedlings (Triticum aestivum L.). Biochimica et Biophysica Acta (BBA)-Proteins and Proteomics 2012, 1824(12), 1324–1333.
Oryza sativa L.	rice	seeds	chiling 8-12C 4 days		decreased			145 µM 24h			recovered		Pouramir-Dashtmian, F.; Khajeh-Hosseini, M.; Esfahani, M. Improving chilling tolerance of rice seedling by seed priming with salicylic acid. Archives of Agronomy and Soil Science 2014, 60(9), 1291–1302.
Oryza sativa L.	rice	seeds	cold		decreased			362 µM 24 h			increased		Pouramir-Dashtmian, F.; Khajeh-Hosseini, M.; Esfahani, M. Improving chilling tolerance of rice seedling by seed priming with salicylic acid. Archives of Agronomy and Soil Science 2014, 60(9), 1291–1302.
Oryza sativa L.	rice	seedlings 7 dag	50 µM Cd in nutrient solution for 5 d.		decreased		RDW decreased	100 µM 24 h pretreatment		restored to wt		increased compared to wt	Cao, F.; Liu, L.; Ibrahim, W.; Cai, Y.; Wu, F. Alleviating effects of exogenous glutathione, glycinebetaine, brassinosteroids and salicylic acid on cadmium toxicity in rice seedlings (Oryza sativa). Agrotechnology 2013, 2(1), 107–112.
Triticum aestivum L.	wheat	seeds	NaCl 50 240 h	decreased		decreased	RDW decreased	10 µM 6 h	recovered		recovered	recovered or partly recovered	Bahrani, A.; Pourreza, J. Gibberellic acid and salicylic acid effects on seed germination and seedlings growth of wheat (Triticum aestivum L.) under salt stress condition. World Applied Science Journal 2012, 18(5), 633–641.
Nigella sativa L.	black seed	seeds	3 bar Osmotic stress (PEG 6000)	decreased		decreased		200 µM 12h	increased		increased		Balouchi, H.; Dehkordi, S.A.; Dehnavi, M.M.; Behzadi, B. Effect of priming types on germination. South Western Journal of Horticulture, Biology and Environment 2015, 6(1), 1–20
Nigella sativa L.	black seed	seeds	3 bar Osmotic stress (PEG 6000)	decreased		decreased		500 µM 12h	recovered		recovered		Balouchi, H.; Dehkordi, S.A.; Dehnavi, M.M.; Behzadi, B. Effect of priming types on germination. South Western Journal of Horticulture, Biology and Environment 2015, 6(1), 1–20
Nigella sativa L.	black seed	seeds	6 bar Osmotic stress (PEG 6000)	decreased		decreased		200 - 500 µM 12h	partly recovered		partly recovered		Balouchi, H.; Dehkordi, S.A.; Dehnavi, M.M.; Behzadi, B. Effect of priming types on germination. South Western Journal of Horticulture, Biology and Environment 2015, 6(1), 1–20
Brassica napus L.	Canola	seeds	40-100 mM NaCl for 56 days in perlite			decreased		1 mM 56 d			partly recovered		Farhangi-Abriz, S.; Alaee, T.; Tavasolee, A. Salicylic acid but not jasmonic acid improved canola root response to salinity stress. Rhizosphere 2019, 9, 69–71
Silybum marianum L.	Milk thistle	seeds	40 mM NaCl for 14 days			decreased		500 µM 6h			recovered		Nasiri, Y.; Feyzi, P.; Javanmard, A. Effects of hydro and hormonal seed priming on seed germination of Milk thistle under saline stress condition. Notulae Scientia Biologicae 2014, 6(3), 374–380.
Silybum marianum L.	Milk thistle	seeds	80 mM NaCl for 14 days			decreased		500 µM 6h			partly recovered		Nasiri, Y.; Feyzi, P.; Javanmard, A. Effects of hydro and hormonal seed priming on seed germination of Milk thistle under saline stress condition. Notulae Scientia Biologicae 2014, 6(3), 374–380.
Cassia tora L.	sickle senna	seedlings 3 dag	10 µM Al 24h					5 µM 24h			partly recovered		Yang, Z.M.; Wang, J.; Wang, S.H.; Xu, L.L. Salicylic acid-induced aluminum tolerance by modulation of citrate efflux from roots of Cassia tora L. Planta 2003, 217(1), 168–74.
Zea mays L.	maize	seeds	NACl 1-2% 14 days	decreased				1 - 2 mM			recovered		Zadehbagheri, M. Salicylic acid priming in corn (Zea mays L. var. Sc. 704) Reinforces NaCl tolerance at germination and the seedling growth stage. Int J Biosci. 2014, 4, 187–197.
Zea mays L.	maize	seeds	NACl 1-2% 14 days	decreased				3 mM			partly recovered		Zadehbagheri, M. Salicylic acid priming in corn (Zea mays L. var. Sc. 704) Reinforces NaCl tolerance at germination and the seedling growth stage. Int J Biosci. 2014, 4, 187–197.
Zea mays L.	maize	seeds	NACl 3% 14 days	decreased				1 - 3 mM			partly recovered		Zadehbagheri, M. Salicylic acid priming in corn (Zea mays L. var. Sc. 704) Reinforces NaCl tolerance at germination and the seedling growth stage. Int J Biosci. 2014, 4, 187–197.
Trigonella foenum-graecum L.	fenugreek	seeds	300 µM Na2HAsO4 72 h			decreased	RFW & RDW decreased	200 µM 12h				partly recovered	Mabrouk, B.; Kaab, S.B.; Rezgui, M.; Majdoub, N.; da Silva, J.T.; Kaab, L.B.B. Salicylic acid alleviates arsenic and zinc toxicity in the process of reserve mobilization in germinating fenugreek (Trigonella foenum-graecum L.) seeds. South African Journal of Botany 2019, 124, 235–243.
Trigonella foenum-graecum L.	fenugreek	seeds	5 mM ZnSO4 72 h			decreased	RFW & RDW decreased	200 µM 12h				partly recovered	Mabrouk, B.; Kaab, S.B.; Rezgui, M.; Majdoub, N.; da Silva, J.T.; Kaab, L.B.B. Salicylic acid alleviates arsenic and zinc toxicity in the process of reserve mobilization in germinating fenugreek (Trigonella foenum-graecum L.) seeds. South African Journal of Botany 2019, 124, 235–243.
Oryza sativa L.	rice	seedlings	100 μM K2Cr2O7; 7 days		decreased		RDW decreased	100 μM 7 d		recovered		RDW recovered	Huda, A.N.; Swaraz, A.M.; Reza, M.A.; Haque, M.A.; Kabir, A.H. Remediation of chromium toxicity through exogenous salicylic acid in rice (Oryza sativa L.). Water, Air, & Soil Pollution 2016, 227(8), 1–11.
Eleusine coracana L.	finger millet	seedlings 7 dag	500 μM Ni 7 days		decreased		RDW decreased	200 μM 7 d		partly recovered		RDW partly recovered	Kotapati, K.V.; Palaka, B.K.; Ampasala, D.R. Alleviation of nickel toxicity in finger millet (Eleusine coracana L.) germinating seedlings by exogenous application of salicylic acid and nitric oxide. Crop J 2017, 5, 240–250
Hordeum vulgare L.	barley	seedlings	15 μM Cd, 30 min		decreased			250 μM 10 min		partly recovered			Tamás, L.; Mistrík, I.; Alemayehu, A.; Zelinová, V.; Bočová, B.; Huttová, J. Salicylic acid alleviates cadmium-induced stress responses through the inhibition of Cd-induced auxin-mediated reactive oxygen species production in barley root tips. J Plant Physiol. 2015, 173, 1–8.
Oryza sativa L.	rice	seedlings 10 dag	50 μM As 7 days		decreased			100 μM 7 d		increased			Singh, A.P.; Dixit, G.; Mishra, S.; Dwivedi, S.; Tiwari, M.; Mallick, S.; ... & Tripathi, R. D. Salicylic acid modulates arsenic toxicity by reducing its root to shoot translocation in rice (Oryza sativa L.). Frontiers in Plant Science 2015, 6, 340.
Nigella sativa L.	black cumin	seeds	10 and 20 mg/L CdCl2			decreased		700 µM 24 h priming			increased		Espanany, A.; Fallah, S.; Tadayyon, A. Seed priming improves seed germination and reduces oxidative stress in black cumin (Nigella sativa) in presence of cadmium. Industrial Crops and Products 2016, 79, 195–204.
Anethum graveolens L.	dill	seeds	20 and 30 mg/L CdCl2			decreased	RDW decreased	700 µM 24 h priming			increased	RDW increased	Espanany, A.; Fallah, S. Seed germination of dill (Anethum graveolens L.) in response to salicylic acid and halopriming under cadmium stress. Iranian Journal of Plant Physiology 2016, 6(3), 1701–1713.
Oryza sativa L.	rice	plants 45 dag	50 μM Cd 6 days				RFW decreased	10 µM 24 h pretreatment				RFW partly recovered	Guo, B.; Liang, Y.C.; Zhu, Y.;G.; Zhao, F.J. Role of salicylic acid in alleviating oxidative damage in rice roots (Oryza sativa) subjected to cadmium stress. Environmental Pollution 2007, 147(3), 743–749
Raphanus sativus L.	radish	plants	500 μM-1mM CdCl2 40 days	2 mM		decreased		2 mM folia sprayed			partly recovered		Raza, S.H.; Shafiq, F. Exploring the role of salicylic acid to attenuate cadmium accumulation in radish (Raphanus sativus). International Journal of Agriculture and Biology 2013, 15(3)
Hordeum vulgare L.	barley	seedlings	25 μM Cd 10 days			decreased		500 µM 6 h			partly recovered		Metwally, A.; Finkemeier, I.; Georgi, M.; Dietz, K.J. Salicylic acid alleviates the cadmium toxicity in barley seedlings. Plant Physiol. 2003, 132(1), 272–2781.
Oryza sativa L.	rice	seeds	10-200 μM Cd 7 days			decreased		100 µM 24 h			partly recovered		He, J.; Ren, Y.; Pan, X.; Yan, Y.; Zhu, C.; Jiang, D. Salicylic acid alleviates the toxicity effect of cadmium on germination, seedling growth, and amylase activity of rice. Journal of Plant Nutrition and Soil Science 2010, 173(2), 300–305
Zea mays L.	maize	seeds	100 μM Cd 6 days				RFW decreased	500 µM 6 h				RFW partly recovered	Mohsenzadeh, S.; Shahrtash, M.; Mohabatkar, H. Interactive effects of salicylic acid and silicon on some physiological responses of cadmium-stressed maize seedlings. Iranian Journal of Science and Technology (Sciences) 2011, 35(1), 57–60.
Bromus tomentellus B.	woody brome	seeds	20-30 mg/l Cd 10 days	decreased		decreased		1.5 - 2 mM 10h	partly recovered		partly recovered		Saberi, M.; Shahriari, A.; da Silva.; J.A.T.; Tarnian, F.; Tavili, A. Influence of salicylic acid on Bromus tomentellus germination and initial growth properties under cadmium stress. Plant stress 2012, 6(1), 44–48.
Helianthus annuus L.	sunflower	plants	50 -150 μM Cd			decreased	RFW decreased	500 µM shoot spray			recovered or partly recovered	RFW recovered	Sakineh, M.; Ali, K.N.R.; Kamaladdin, D.; Nader, C. Effect of salicylic acid treatment on cadmium toxicity and leaf lipid composition in sunflower. Journal of Stress Physiology & Biochemistry 2012, 8(4)
Lolium perenne L.	ryegrass	plants 21 dag	100 μM Cd 2 weeks				RDW decreased	200 µM 14 d				RDW partly recovered	Wang, Q.; Liang, X.; Dong, Y.; Xu, L.; Zhang, X.; Kong, J.; Liu, S. Effects of exogenous salicylic acid and nitric oxide on physiological characteristics of perennial ryegrass under cadmium stress. Journal of plant growth regulation 2013, 32(4), 721–731.
Arachis hypogaea L.	peanut	plants 21 dag	200 μM Cd 2 weeks			decreased	RDW decreased	100 µM 14 d			partly recovered	RDW partly recovered	Xu, L.L.; Fan, Z.Y.; Dong, Y.J.; Kong, J.; Bai, X.Y. Effects of exogenous salicylic acid and nitric oxide on physiological characteristics of two peanut cultivars under cadmium stress. Biologia plantarum 2015, 59(1), 171–182
Oryza sativa L.	rice		150-250 μM Pb 18 days			decreased		100 µM 2 d pretreatment			partly recovered		Jing, C.; Cheng, Z.H.U.; Li, L.P.; Sun, Z. Y.; Pan, X. B. Effects of exogenous salicylic acid on growth and H2O2-metabolizing enzymes in rice seedlings under lead stress. Journal of Environmental sciences 2007, 19(1), 44–49.
Hordeum vulgare L.	barley		100-2500 μM Pb 18 days			decreased	RFW & RDW decreased	500 µM			recovered or partly recovered	recovered or partly recovered	Arshad, T.; Maqbool, N.; Javed, F.; Wahid, A.; Arshad, M.U. Enhancing the defensive mechanism of lead affected barley (Hordeum vulgare L.) genotypes by exogenously applied salicylic acid. J. Agric. Sci. 2017, 9, 139–146
